# Supplementary material for: Evaluation of Phosphate Fertilizers for the Immobilization of Cd in Contaminated Soils
Source: PLoS One. 2015 Apr 27;10(4):e0124022. doi: 10.1371/journal.pone.0124022 (PMC4411031; doi:10.1371/journal.pone.0124022)
Supplement: S1 File — (XLS) [file pone.0124022.s001.xls]

## Sheet: Sheet1
50 day mg/kg
samples			TCLP	available phosphate
CK	CK	0	42.635	17.4286
1	DAP1	2:3	35.15	175.824
2	DAP2	3:2	32.72	346.841
3	DAP3	2:1	28.545	432.692
4	DAP4	4:1	23.855	803.02
5	MPP1	2:3	33.735	177.198
6	MPP2	3:2	28.05	361.264
7	MPP3	2:1	24.335	471.154
8	MPP4	4:1	21.86	827.61
9	SSP1	2:3	41.95	66.1429
10	SSP2	3:2	39.29	122.571
11	SSP3	2:1	37.485	158.02
12	SSP4	4:1	33.89	275.238
13	TCP1	2:3	40.475	73.7705
14	TCP2	3:2	38.225	83.8798
15	TCP3	2:1	37.4	90.6193
16	TCP4	4:1	35.59	96.03
