# Supplementary material for: Evaluation of Phosphate Fertilizers for the Immobilization of Cd in Contaminated Soils
Source: PLoS One. 2015 Apr 27;10(4):e0124022. doi: 10.1371/journal.pone.0124022 (PMC4411031; doi:10.1371/journal.pone.0124022)
Supplement: S2 File — (XLS) [file pone.0124022.s002.xls]

## Sheet: Sheet1
50 day mg/kg
samples			SE	WSA	OX	OM	RES
CK	CK	0	85.25	4.17	3.3015	0.52	6.7585
1	DAP1	2:3	82.15	4.2255	5.105	1.551	6.9685
2	DAP2	3:2	77.85	4.6725	8.76	1.6935	7.024
3	DAP3	2:1	74.65	6.82	9.08	1.763	7.687
4	DAP4	4:1	65	9.25	15.92	1.8415	7.9885
5	MPP1	2:3	80.3	4.56	4.2635	1.42285	9.45365
6	MPP2	3:2	77.75	4.69	6.285	1.548	9.727
7	MPP3	2:1	75.1	5.535	8.07	1.554	9.741
8	MPP4	4:1	69.6	6.77	10.46	1.729	11.441
9	SSP1	2:3	80.75	3.421	3.507	1.4788	10.8432
10	SSP2	3:2	79	4.82	3.9815	1.6225	10.576
11	SSP3	2:1	73.95	5.21	4.368	1.6485	14.8235
12	SSP4	4:1	71.1	5.38	4.7735	1.662	17.0845
13	TCP1	2:3	73.45	6.6	10.875	1.672	7.403
14	TCP2	3:2	68.85	7.53	13.255	1.7605	8.6045
15	TCP3	2:1	62.65	9.6	15.355	1.8675	10.5275
16	TCP4	4:1	51.955	11.625	16.38	1.9495	18.0905
