# Supplementary material for: Evaluation of Phosphate Fertilizers for the Immobilization of Cd in Contaminated Soils
Source: PLoS One. 2015 Apr 27;10(4):e0124022. doi: 10.1371/journal.pone.0124022 (PMC4411031; doi:10.1371/journal.pone.0124022)
Supplement: S3 File — (XLS) [file pone.0124022.s003.xls]

## Sheet: Sheet1
28 day mg/kg
samples			TCLP	available phosphate
CK	CK	0	43.15	17.8273
1	DAP1	2:3	38.425	194.03
2	DAP2	3:2	36.35	386.13
3	DAP3	2:1	33.045	514.094
4	DAP4	4:1	26.02	914.094
5	MPP1	2:3	35.145	185.17
6	MPP2	3:2	33.18	380.761
7	MPP3	2:1	29.86	485.906
8	MPP4	4:1	25.28	973.154
9	SSP1	2:3	42.915	69.08
10	SSP2	3:2	42.265	126.04
11	SSP3	2:1	41.28	167.03
12	SSP4	4:1	39.85	279.195
13	TCP1	2:3	41.79	74.7651
14	TCP2	3:2	39.96	86.7114
15	TCP3	2:1	39.28	95.53
16	TCP4	4:1	38.025	105.02
