# Supplementary material for: Evaluation of Phosphate Fertilizers for the Immobilization of Cd in Contaminated Soils
Source: PLoS One. 2015 Apr 27;10(4):e0124022. doi: 10.1371/journal.pone.0124022 (PMC4411031; doi:10.1371/journal.pone.0124022)
Supplement: S4 File — (XLS) [file pone.0124022.s004.xls]

## Sheet: Sheet1
28 day mg/kg
samples			SE	WSA	OX	OM	RES
CK	CK	0	87.9	3.0185	3.671	0.55	4.8605
1	DAP1	2:3	84.25	3.732	5.51	1.42	5.088
2	DAP2	3:2	77.85	4.6865	8.775	1.63	7.0585
3	DAP3	2:1	76.5	5.69	9.02	1.71	7.08
4	DAP4	4:1	65.7	9.73	13.625	1.85	9.095
5	MPP1	2:3	86.1	3.553	4.2735	1.72	4.3535
6	MPP2	3:2	81.15	4.38	6.175	1.75	6.545
7	MPP3	2:1	78.4	5.055	7.755	1.82	6.97
8	MPP4	4:1	73.75	6.12	11.12	1.89	7.12
9	SSP1	2:3	87.35	3.694	4.034	1.35	3.572
10	SSP2	3:2	84.6	4.141	4.4045	1.46	5.3945
11	SSP3	2:1	82.7	4.1675	4.9135	1.59	6.629
12	SSP4	4:1	80.1	4.2255	5.005	1.67	8.9995
13	TCP1	2:3	82.2	4.6065	5.16	1.62	6.4135
14	TCP2	3:2	72.6	4.9225	8.715	1.75	12.0125
15	TCP3	2:1	69.05	6.085	9.555	1.82	13.49
16	TCP4	4:1	62.75	6.615	12.275	1.89	16.47
